# Supplementary material for: Stable Bicyclic Functionalized Nitroxides: The Synthesis of Derivatives of Aza-nortropinone–5-Methyl-3-oxo-6,8-diazabicyclo[3.2.1]-6-octene 8-oxyls
Source: Molecules. 2021 May 20;26(10):3050. doi: 10.3390/molecules26103050 (PMC8161028; doi:10.3390/molecules26103050)
Supplement: Supplementary file 1 [file molecules-26-03050-s001.zip]

Archive with 1 entries (1 files):
- molecules-1210799-supplementary.pdf
